# Supplementary material for: Expression and Characterization of an Efficient Alginate Lyase from Psychromonas sp. SP041 through Metagenomics Analysis of Rotten Kelp
Source: Genes (Basel). 2024 May 8;15(5):598. doi: 10.3390/genes15050598 (PMC11121350; doi:10.3390/genes15050598)
Supplement: Supplementary file 1 [file genes-15-00598-s001.zip]

Archive with 1 entries (1 files):
- genes-2975157-supplementary.pdf
